# Supplementary material for: Prediction of peptidoglycan hydrolases- a new class of antibacterial proteins
Source: BMC Genomics. 2016 May 27;17:411. doi: 10.1186/s12864-016-2753-8 (PMC4882796; doi:10.1186/s12864-016-2753-8)
Supplement: Additional file 3: — Categorization of peptidoglycan hydrolases into four different classes on the basis of their site of action and composition of Negative Dataset as the fifth class. (XLSX 8 kb) [file 12864_2016_2753_MOESM3_ESM.xlsx]

## Sheet: Sheet1
Class	Name	Number of Sequences	Site of action
A	N-acetylmuramoyl-L-alanine amidases	10474	Glycan-Peptide bond
B	Peptidases	2648	Stem peptide
C	Enzymes acting on Peptidoglycan chain	9398	Glycan strand
D	Unclassified	542	Not known
