# Supplementary material for: Prediction of peptidoglycan hydrolases- a new class of antibacterial proteins
Source: BMC Genomics. 2016 May 27;17:411. doi: 10.1186/s12864-016-2753-8 (PMC4882796; doi:10.1186/s12864-016-2753-8)
Supplement: Additional file 4: — Comparison of performance of the three approaches using known 250 peptidoglycan hydrolases. (XLSX 8 kb) [file 12864_2016_2753_MOESM4_ESM.xlsx]

## Sheet: Sheet1
Approach	Predicted Peptidoglycan hydrolases	Time (in Sec)
First	194	13.4
Second	220	4.97
Third	220	2.9
