# Supplementary material for: Prediction of peptidoglycan hydrolases- a new class of antibacterial proteins
Source: BMC Genomics. 2016 May 27;17:411. doi: 10.1186/s12864-016-2753-8 (PMC4882796; doi:10.1186/s12864-016-2753-8)
Supplement: Additional file 5: — Comparison of performance of all the three approaches on a Metagenomic dataset. (XLSX 8 kb) [file 12864_2016_2753_MOESM5_ESM.xlsx]

## Sheet: Sheet1
Approach	Tool	BLAST Pred	Tool Pred	Same as BLAST	Unique BLAST	Unique Tool	Time (in Sec)
First	Tool1	41	134	28	13	106	474.4
Second	Tool2	41	138	30	11	108	24.64
Third	Tool3	41	138	30	11	108	19.77
