# Supplementary material for: Prediction of peptidoglycan hydrolases- a new class of antibacterial proteins
Source: BMC Genomics. 2016 May 27;17:411. doi: 10.1186/s12864-016-2753-8 (PMC4882796; doi:10.1186/s12864-016-2753-8)
Supplement: Additional file 6: — Performance of HyPe on independent genomic dataset. (XLSX 9 kb) [file 12864_2016_2753_MOESM6_ESM.xlsx]

## Sheet: Sheet1
Genome	BLAST	HyPe	Same as BLAST	New correct	Incorrect	Not Predicted
Alcanivorax pacificus RT type strain W11 5	8	36	8	2	13	4
Bacillus anthracis strain PAK 1	30	33	22	2	4	7
Bacillus cereus strain 03BB87	27	28	18	4	6	7
Bacillus subtilis T30	16	25	15	2	7	10
Bacillus thuringiensis strainHD571	27	24	17	4	3	4
Campylobacter jejuni subsp jejuni strain YH001	3	5	3		2	4
Chlamydia trachomatis strainL2b CS19 08	1	1	1	0	0	1
Clostridium botulinum strain NCTC8550	8	18	7	8	3	7
Cronobacter sakazakii SP291	23	50	19	5	13	4
Francisella tularensis subsp. novicida U112	8	9	6	0	3	0
Haemophilus influenzae strain Hi375	10	14	10	4	1	3
Halomonas sp strain KO116	4	8	4	4	0	1
Lactobacillus sp. wkB8	2	14	2	4	4	3
Listeria monocytogenes Serovar 4b Strain IZSAM Lm hs2008	13	18	11	1	3	1
Listeria monocytogenes strain NTSN	13	17	11	1	4	3
Mycobacterium tuberculosis H37RvSiena	9	29	8	0	5	0
Neisseria meningitidis LNP21362	10	21	10	1	9	3
Pasteurella multocida OH1905	4	13	3	2	4	3
Rickettsia rickettsii str Morgan	5	4	3	0	1	1
Staphylococcus aureus strain FCFHV36	15	20	14	3	3	5
Streptococcus iniae strain ISNO	5	10	5	1	3	4
Vibrio alginolyticus NBRC 15630	10	13	8	3	2	6
Vibrio tubiashii ATCC 19109	9	17	8	4	3	5
