# Supplementary material for: Prediction of peptidoglycan hydrolases- a new class of antibacterial proteins
Source: BMC Genomics. 2016 May 27;17:411. doi: 10.1186/s12864-016-2753-8 (PMC4882796; doi:10.1186/s12864-016-2753-8)
Supplement: Additional file 7: — Metagenomic datasets used for evaluation of performance. (XLSX 9 kb) [file 12864_2016_2753_MOESM7_ESM.xlsx]

## Sheet: Sheet1
Metagenome	# of Reads	# of FLASH extended Reads	# of Contigs	# of Complete ORFs	# of Complete ORFs (length ≥ 100aa)
MH0011	11088635	7593269	192179	37157	25928
MH0016	4840022	4593571	97512	18450	14104
MH0021	8958733	7784047	171811	37556	27820
MH0025	11437582	8699143	227714	50669	36578
MH0030	10126724	7870473	133994	36170	26863
MH0032	9133455	7022386	126509	20214	13305
MH0033	9129898	5656541	146215	32579	22623
MH0038	9567382	5664620	116931	24723	17108
MH0039	8838893	6003485	158606	26436	17153
MH0044	9171391	7953538	149548	38883	29069
MH0045	11544188	10652457	159482	40497	31643
MH0047	10769772	9553406	119987	30968	24483
MH0048	10563584	6914173	170091	29331	19191
MH0050	11556341	9023108	187035	37742	27654
MH0051	10151349	6997599	163819	29848	20770
MH0052	10592713	8820190	197958	37818	27052
MH0054	8493115	7376166	152365	40341	30660
MH0055	10018598	9027031	167036	37377	28273
MH0065	11217122	9408609	220638	40150	28218
MH0068	11097318	9013254	125964	41220	32715
MH0074	11172112	8666605	125411	40040	31876
MH0078	8559662	5926467	74002	13850	9727
MH0079	10411670	9715242	162716	43256	33122
MH0085	11429041	10288486	137095	37667	29642
