# Supplementary material for: Prediction of peptidoglycan hydrolases- a new class of antibacterial proteins
Source: BMC Genomics. 2016 May 27;17:411. doi: 10.1186/s12864-016-2753-8 (PMC4882796; doi:10.1186/s12864-016-2753-8)
Supplement: Additional file 8: — Performance of HyPe on independent metagenomic dataset. (XLSX 9 kb) [file 12864_2016_2753_MOESM8_ESM.xlsx]

## Sheet: Sheet1
Metagenome	BLAST	HyPe	Same as BLAST	Unique BLAST	Unique HyPe
MH0011	41	168	25	16	143
MH0016	41	138	30	11	108
MH0021	69	176	51	18	125
MH0025	80	237	66	14	171
MH0030	38	194	36	2	158
MH0032	20	80	16	4	64
MH0033	34	104	20	14	84
MH0038	29	79	22	7	57
MH0039	26	107	21	5	86
MH0044	54	187	41	13	146
MH0045	83	265	63	20	202
MH0047	34	223	30	4	193
MH0048	33	74	22	11	52
MH0050	43	195	38	5	157
MH0051	35	100	20	15	80
MH0052	38	188	30	8	158
MH0054	61	246	51	10	195
MH0055	53	225	41	12	184
MH0065	40	168	28	12	140
MH0068	78	281	62	16	219
MH0074	79	291	79	0	212
MH0078	24	115	17	7	98
MH0079	61	215	45	16	170
MH0085	78	288	65	13	223
