# Supplementary material for: Prediction of peptidoglycan hydrolases- a new class of antibacterial proteins
Source: BMC Genomics. 2016 May 27;17:411. doi: 10.1186/s12864-016-2753-8 (PMC4882796; doi:10.1186/s12864-016-2753-8)
Supplement: Additional file 10: — Instructions for running the stand-alone version of HyPe on the Linux PC. (TXT 845 bytes) [file 12864_2016_2753_MOESM10_ESM.txt]

Additional file 10. Instructions for running the stand-alone version of HyPe on the Linux PC.
1. User can download zip file which is freely available at http://metagenomics.iiserb.ac.in/hype/download.php 
2. Extract the zipped file which contains a model file (*.Rdata), a script file (*.sh) and an exe file (hype).
Other dependencies:
1. User has to install R from the following link http://cran.r-project.org/
2. Install randomForest package by typing the following commands in terminal
   R
   install.packages ('randomForest')
## Command line usage ##
./hype <infile> <dataset>
infile: Input file containing protein or nucleotide sequences in FASTA format.
dataset: Specify 1 or 2. "1" refers to genomic proteins or metagenomic orfs (amino acid file, Length >= 100AA) and "2" refers to metagenomic orfs Nucleotide sequence file.
