# Supplementary material for: Prediction of peptidoglycan hydrolases- a new class of antibacterial proteins
Source: BMC Genomics. 2016 May 27;17:411. doi: 10.1186/s12864-016-2753-8 (PMC4882796; doi:10.1186/s12864-016-2753-8)
Supplement: Additional file 12: — Evaluation of domain based approach for the prediction of peptidoglycan hydrolases. (TXT 801 bytes) [file 12864_2016_2753_MOESM12_ESM.txt]

Additional file 12. Evaluation of domain based approach for the prediction of peptidoglycan hydrolases
At the initial stage of this study, the Pfam domain based methodology was also evaluated for prediction of peptidoglycan hydrolases, however, it could not be used in the final model due to the following reasons.  In the positive dataset, the functional domains for only 8,601 (37%) out of 23,062 protein sequences could be found from Pfam database. Since a major (~63%) fraction of our sequences did not have functional domains, therefore, domain based classification could not be used. In contrast, machine learning could be implemented since it is based on multiple composition-based features extracted from the complete protein sequence and thus could predict novel peptidoglycan hydrolyses. 
